# Supplementary material for: Functional Traits Resolve Mechanisms Governing the Assembly and Distribution of Nitrogen-Cycling Microbial Communities in the Global Ocean
Source: mBio. 2022 Mar 14;13(2):e03832-21. doi: 10.1128/mbio.03832-21 (PMC9040759; doi:10.1128/mbio.03832-21)
Supplement: TABLE S2 [file mbio.03832-21-st002.xlsx]

## Sheet: Sheet1
		Mean		Pvalue	FDR	TARA_109_SRF	TARA_132_SRF	TARA_133_SRF	TARA_137_SRF	TARA_138_SRF	TARA_140_SRF	TARA_094_SRF	TARA_096_SRF	TARA_098_SRF	TARA_099_SRF	TARA_100_SRF	TARA_102_SRF	TARA_110_SRF	TARA_111_SRF	TARA_112_SRF	TARA_122_SRF	TARA_123_SRF	TARA_124_SRF	TARA_125_SRF	TARA_128_SRF	TARA_004_SRF	TARA_141_SRF	TARA_142_SRF	TARA_145_SRF	TARA_146_SRF	TARA_148_SRF	TARA_149_SRF	TARA_150_SRF	TARA_151_SRF	TARA_152_SRF	TARA_066_SRF	TARA_067_SRF	TARA_068_SRF	TARA_070_SRF	TARA_072_SRF	TARA_076_SRF	TARA_078_SRF	TARA_082_SRF	TARA_084_SRF	TARA_085_SRF	TARA_009_SRF	TARA_025_SRF	TARA_030_SRF	TARA_031_SRF
Fig.1A_Color	Genes	Epipelagic	Mesopelagic	Epipelagic vs. Mesopelagic		NPO	NPO	NPO	NPO	NPO	NPO	SPO	SPO	SPO	SPO	SPO	SPO	SPO	SPO	SPO	SPO	SPO	SPO	SPO	SPO	NAO	NAO	NAO	NAO	NAO	NAO	NAO	NAO	NAO	NAO	SAO	SAO	SAO	SAO	SAO	SAO	SAO	SAO	SO	SO	MS	MS	MS	RS
	amoA_A	0.00165341	0.0213161	1.99525e-31	7.25872e-28	0	0	0	0	0	1.46471e-05	0	0	0	0	0	0	0	0	0	0	0.000284889	0.000231336	0.0159608	0.0010688	3.57036e-05	0.000191056	0.000954345	0.0116644	0.0126171	0.00582682	0.00674509	0.00181579	0.00021587	0.00346437	0.00309554	0.0027196	0.00518781	0.00061464	0	1.75889e-05	5.21715e-05	0	0	0	0	2.40015e-05	0	6.78177e-05
	amoA_B	5.60854e-05	6.00087e-05	0.754072	99.7569	7.30877e-06	0	0	0	0	2.19706e-05	0	0	0	0	0	7.06414e-05	0	0	7.39016e-06	0	6.10476e-05	3.3048e-05	0.000296223	3.62306e-05	2.14221e-05	5.97051e-06	4.4835e-05	0.000117304	0.000165095	0.000176785	0.000145927	6.66345e-05	9.13295e-05	8.1254e-05	0.0001335	6.67971e-05	6.53011e-05	1.86254e-05	1.93551e-05	3.51778e-05	5.21715e-05	0	0	0	0	0	0	1.13029e-05
	amoB_A	0.00178827	0.0188184	3.80808e-29	9.23587e-26	0	0	0	0	0	0	0	0	0	0	0	0	0	0	0	0	0.000284889	0.000198288	0.0162641	0.00105974	4.28443e-05	0.00023882	0.00124898	0.0127861	0.0142426	0.00663296	0.00738555	0.00196572	0.000257383	0.00396667	0.00345432	0.00289136	0.00566669	0.000735705	0	1.75889e-05	4.47184e-05	1.74509e-05	0	0	0	4.80031e-05	0	6.78177e-05
	amoB_B	3.28585e-05	8.63555e-05	3.51362e-06	0.00111153	0	0	0	0	0	7.32354e-06	7.68356e-06	1.54729e-05	0	7.06854e-06	0	1.76604e-05	0	0	0	0	2.03492e-05	3.3048e-05	0.000373805	3.62306e-05	3.57036e-05	0	5.124e-05	0.00014663	9.52472e-05	4.94997e-05	6.48566e-05	1.66586e-05	2.4908e-05	5.17071e-05	5.84063e-05	6.67971e-05	2.90227e-05	0	0	1.75889e-05	3.72653e-05	0	0	0	0	0	0	1.69544e-05
	amoC_A	0.00185974	0.0178897	7.73632e-28	1.12579e-24	0	0	0	0	0	7.32354e-06	0	0	0	0	0	0	0	0	0	0	0.000325587	0.000231336	0.0169552	0.00119561	2.85629e-05	0.000322407	0.00126179	0.0128521	0.014522	0.00675317	0.00753958	0.00209066	0.000265686	0.0039519	0.00345432	0.00319672	0.00544176	0.00075433	0	8.79446e-06	3.72653e-05	3.49019e-05	0	0	0	3.2002e-05	0	7.34692e-05
	amoC_B	4.92397e-05	0.000442077	6.88374e-16	5.56512e-13	0	0	5.99957e-05	0	0	0	0	0	0	0	0	8.83018e-06	0	0	0	0	2.03492e-05	0	0.00052897	0	0	0	1.281e-05	0.000212613	3.80989e-05	1.41428e-05	1.62142e-05	3.33172e-05	1.66054e-05	1.47734e-05	7.50939e-05	0.000104967	1.45114e-05	0	0	0	0	0.000157058	0.000386895	0.000346236	0	0	0	0
	hao	0.000588943	0.00244786	1.2832e-05	0.00359099	0.000146175	0.000243389	1.71416e-05	0.000226578	0.000286074	0.00268042	0	6.18917e-05	0.000113915	7.06854e-06	8.61527e-06	8.83018e-06	0.000193303	5.29442e-05	0.000103462	0.000632687	0.00118025	0.000462672	0.00149522	0.000688381	8.56886e-05	0.000865723	0.000851865	0.000278596	0.000768327	0.000473783	0.000275641	0.000141598	0.00024908	8.1254e-05	0.000108469	0.000152679	7.25568e-05	4.65636e-05	0.000145163	0.000175889	0.000111796	0.000139608	4.71823e-05	0	3.03009e-05	0.000120008	6.10389e-05	0.00104552
	nxrA	0.000105748	0.00175262	6.16e-06	0.00179281	0	0	0	0	0	0	0	0	0	0	0	0	0	0	0	0	0	1.6524e-05	6.34764e-05	0	0	0	2.562e-05	2.93259e-05	2.53992e-05	0	8.10708e-06	0	1.66054e-05	2.95469e-05	0	9.54244e-06	7.25568e-06	1.86254e-05	0	0	0	0	0	0	0	0	0	0
	nxrB	0.000412715	0.00857508	6.84199e-28	1.24456e-24	0	0	0	0	0	0	0	0	0	0	0	0	0	0	0	0	6.10476e-05	1.6524e-05	0.00370984	0.000144922	0	0	3.2025e-05	0.00299125	0.000781027	0.000212142	0.000299962	0.000183245	0	0.000694352	0.000684189	0.000563004	0.000435341	6.5189e-05	0	0	0	0	0	0	0	0	0	0
	napA	0.0221978	0.0331877	1.34756e-05	0.00363141	0.0181769	0.00820035	0.0261753	0.0207318	0.00765248	0.0205791	0.00648492	0.00483529	0.00466342	0.00370391	0.00815004	0.0262874	0.019014	0.00858755	0.00477405	0.00584603	0.00999145	0.0079811	0.0225341	0.0121916	0.0165379	0.0203057	0.0240123	0.0364595	0.0343525	0.0305767	0.0312366	0.0256376	0.023397	0.0296503	0.0363037	0.0379407	0.0186979	0.0145837	0.0102872	0.00899673	0.0137435	0.0408876	0.04069	0.0686168	0.00828224	0.015017	0.00817049	0.0136653
	napB	0.000118795	0.000225716	0.0708791	12.279	4.38526e-05	6.86483e-05	4.28541e-05	1.61841e-05	0.000121581	2.19706e-05	0.000176722	6.96282e-05	2.84789e-05	3.53427e-05	5.16916e-05	7.06414e-05	6.15055e-05	4.23554e-05	5.91213e-05	0.000253075	0.000386635	0.00033048	0.000916881	0.000163038	7.14071e-06	3.5823e-05	3.843e-05	5.86519e-05	8.88974e-05	4.94997e-05	3.24283e-05	1.66586e-05	5.81188e-05	7.38672e-06	1.66875e-05	7.63395e-05	2.90227e-05	3.72509e-05	4.83877e-05	8.79446e-05	3.72653e-05	3.49019e-05	4.71823e-05	0	1.01003e-05	0.000176011	0	0.000220407
	napC	0.000448305	0.000924662	0.0177054	3.30319	0.000131558	0.000118574	0.000111421	4.04603e-05	0.000278922	0.000395471	0.000507115	0.000185675	0.000156634	3.53427e-05	0.000189536	0.000132453	0.000246022	9.52996e-05	0.000221705	0.000455535	0.000793618	0.00104101	0.00378037	0.000335133	6.42664e-05	0.000376142	0.000249795	0.000293259	0.000571483	0.000466711	0.000235105	8.32931e-05	0.000107935	0.000162508	0.000225282	0.000333985	7.98125e-05	0.000111753	8.70979e-05	0.00023745	0.000111796	0.000340293	6.60552e-05	1.77557e-05	0.000272708	0.000848054	0.000453432	0.000435163
	narG	0.00954665	0.0848558	3.05403e-09	1.38882e-06	0.00252152	0.00228412	0.00286265	0.00131091	0.00253891	0.00319306	0.0078065	0.00265361	0.00237799	0.0019085	0.00324796	0.00192498	0.00261838	0.0018001	0.0024831	0.00240421	0.00329657	0.00350309	0.0117079	0.00397631	0.00398452	0.00604215	0.0135338	0.01588	0.0156015	0.0126649	0.0141469	0.00448117	0.00324635	0.00767481	0.00959533	0.0100291	0.00640677	0.00310114	0.0027581	0.00315721	0.00321227	0.00400499	0.00388782	0.000967685	0.00324219	0.00335221	0.0023282	0.00380909
	narH	0.0216327	0.0388269	0.00170043	0.363892	0.021137	0.0179235	0.0258582	0.0269708	0.0195961	0.0186604	0.0416218	0.0290272	0.0233313	0.0206684	0.0297227	0.030314	0.0297511	0.0311206	0.0149281	0.0229792	0.0257824	0.0218613	0.0157492	0.0187131	0.0220291	0.018222	0.016083	0.0247364	0.0167	0.0173815	0.0181436	0.0188076	0.0228407	0.0196635	0.0306884	0.0321389	0.0163978	0.0214751	0.0144486	0.0184508	0.0186103	0.0231748	0.0193164	0.0244229	0.0278465	0.0271537	0.0406693	0.0119585
	narI	0.00125645	0.00889954	1.49495e-08	6.39837e-06	0.0014983	0.000262112	0.000539961	0.000776837	0.000715185	0.00104727	0.00267388	0.000495134	0.000220711	0.00024033	0.00258458	0.00125389	0.00209997	0.00109065	0.000657725	0.00149314	0.00162794	0.00199941	0.00236273	0.00149451	0.000656946	0.000859753	0.00067893	0.000300591	0.000234943	0.000438426	0.00038914	0.000299855	0.000664215	0.000679579	0.00070922	0.00516246	0.000449852	0.00131309	0.00055162	0.000756323	0.00065587	0.00202431	0.0009059	0.000142045	0.000828224	0.000584037	9.59182e-05	0.000621662
	narJ	0.00120939	0.0046777	1.86441e-09	9.04362e-07	0.000957448	0.000368205	0.00103707	0.000299406	0.000729488	0.000878825	0.00198236	0.000603444	0.00049838	0.000501866	0.000947679	0.000529811	0.000790785	0.000529442	0.000509921	0.00124007	0.000956412	0.00175154	0.00168565	0.000788015	0.000706931	0.000889605	0.00101199	0.0010704	0.00066038	0.000700067	0.00058371	0.00059971	0.000697425	0.000945501	0.00104297	0.00400782	0.000732824	0.00115478	0.000764526	0.00109051	0.000700588	0.00214647	0.00255728	0.0036843	0.00110093	0.000872056	0.000793505	0.000740343
	narV	2.48204e-05	7.91739e-05	0.0524548	9.30882	7.30877e-06	6.24076e-06	8.57082e-06	8.09206e-06	7.15185e-06	7.32354e-06	2.30507e-05	1.54729e-05	0	0	0	0	0	0	7.39016e-06	0	0	0.000115668	4.23176e-05	0	0	0	0	0	0	0	0	0	0	0	0	0.000286273	0	9.31272e-06	0	4.39723e-05	7.45306e-06	0	0	0	1.01003e-05	0	0	5.65147e-06
	narY	5.8567e-05	0.000313279	5.01605e-12	3.64968e-09	0	1.87223e-05	2.57124e-05	0	2.86074e-05	1.46471e-05	0	3.86823e-05	7.11972e-06	7.06854e-06	0	0	0	0	1.47803e-05	5.0615e-05	2.03492e-05	1.6524e-05	5.64235e-05	8.15188e-05	3.57036e-05	2.98525e-05	7.686e-05	0.000139298	0.000133346	0.000120214	7.29637e-05	8.32931e-06	3.32107e-05	5.17071e-05	7.50939e-05	0.000534377	3.62784e-05	4.65636e-05	0	4.39723e-05	2.98123e-05	0	0	0	7.07021e-05	0	8.71984e-06	2.26059e-05
	narZ	0.00297629	0.0163388	4.94167e-10	2.76582e-07	0.00247767	0.000723928	0.0011742	0.000647364	0.00168784	0.00265844	0.00302732	0.00121463	0.00103948	0.000713922	0.00479009	0.000626943	0.00352339	0.00137655	0.0015741	0.00493496	0.00358146	0.00672527	0.0105159	0.00219195	0.00162094	0.00210162	0.00310002	0.00162759	0.00179065	0.0020012	0.00165384	0.000699662	0.000622701	0.00118188	0.00191072	0.0155065	0.00196629	0.00383684	0.00201293	0.00339466	0.0019378	0.000602057	0.000320839	8.87784e-05	0.0035048	0.00240015	0.00116846	0.00239057
	nirK	0.01765	0.0954774	7.33122e-33	5.3342e-29	0.0090044	0.0077323	0.0171416	0.00626325	0.00822463	0.0143322	0.0140916	0.0100032	0.00617992	0.00704026	0.0102952	0.0132364	0.00873378	0.00802635	0.00872039	0.0119957	0.0105816	0.0149047	0.0789294	0.0166298	0.00953285	0.0135232	0.0178956	0.0464303	0.0595676	0.0317576	0.0342605	0.0142598	0.00908313	0.0228102	0.0198081	0.0553462	0.0289429	0.0152822	0.00938722	0.0102104	0.00724438	0.0199464	0.013664	0.00978338	0.0186653	0.0142249	0.0158963	0.00608099
	nirS	0.0278781	0.0135133	5.34956e-10	2.78024e-07	0.0345997	0.0241143	0.0358946	0.0328942	0.0239015	0.033637	0.0414912	0.0561822	0.0410309	0.0354487	0.0463329	0.0385614	0.0396007	0.0414342	0.024624	0.0367465	0.0369134	0.0371625	0.0199175	0.038187	0.0337756	0.0217685	0.017396	0.0226396	0.016846	0.0193897	0.0208595	0.023372	0.0247752	0.0225	0.0283938	0.0352784	0.018132	0.0293164	0.0211841	0.029479	0.0261826	0.0383833	0.0373589	0.0517401	0.0468553	0.0367304	0.0898841	0.0159428
	norB	0.0016341	0.00317805	0.00345218	0.697724	0.00168102	0.000798817	0.000685665	0.000485523	0.00401934	0.00183821	0.0033654	0.00138483	0.000868606	0.00038877	0.000646145	0.000397358	0.00103681	0.000497676	0.00130806	0.00245483	0.00293028	0.00621303	0.00284938	0.00690192	0.000371317	0.00262702	0.00569405	0.000293259	0.00125091	0.00096878	0.000559388	0.000266538	0.000448345	0.000302856	0.00115144	0.00165084	0.000732824	0.00105234	0.000841946	0.00242727	0.00125957	0.000383921	0.000490696	0.000115412	0.000999929	0.00175211	0.000322634	0.00198367
	norC	0.00117932	0.0015103	0.0933555	15.4376	0.000979375	0.000293316	0.000899936	0.000890126	0.000822463	0.00123768	0.00116022	0.000324932	0.000199352	0.000212056	0.00133537	0.00110377	0.00112467	0.000878874	0.000362118	0.00187275	0.00317447	0.00322218	0.00228515	0.00150357	0.000407021	0.00111648	0.00240828	0.00113638	0.00102232	0.000890995	0.000972849	0.000799614	0.00103784	0.0012262	0.00156028	0.00403645	0.00111738	0.00103371	0.000454845	0.000791501	0.000685682	0.000139608	0.000169856	2.66335e-05	0.000484814	0.000560036	0.000479591	0.000395603
	nosZ	0.0179496	0.0195003	0.17888	26.0306	0.0167298	0.00987912	0.0136876	0.014242	0.0113643	0.0129407	0.0217214	0.0130205	0.0106938	0.011861	0.0228994	0.0203889	0.0227131	0.0243438	0.0127037	0.0233841	0.0266167	0.0256287	0.0222873	0.020117	0.0127462	0.0158636	0.0217898	0.0216132	0.0207448	0.0188452	0.0217675	0.0153926	0.0173692	0.0238	0.0242637	0.028112	0.0180159	0.024418	0.0108776	0.012708	0.0114703	0.026953	0.0254029	0.0167081	0.0146959	0.0128008	0.0135332	0.0104552
	narW	9.49119e-05	0.000239449	0.174585	25.924	3.65438e-05	0	0	1.61841e-05	8.58222e-05	0.000117177	0.000161355	2.32094e-05	0	7.06854e-06	0.000913218	0	0.000492044	9.52996e-05	4.4341e-05	0.00050615	0.00024419	0.000280908	0.00127658	3.62306e-05	0.000142814	1.1941e-05	0	0	0	7.07139e-06	0	2.49879e-05	0	0	1.66875e-05	0	2.1767e-05	0.000149004	1.93551e-05	3.51778e-05	7.45306e-06	0	9.43645e-06	0	0.000171705	5.60036e-05	0	3.39088e-05
	nirB	0.0250878	0.0301073	0.0356327	6.48158	0.0218824	0.0148967	0.0203385	0.0177944	0.0204972	0.0224979	0.0409073	0.0242693	0.020754	0.0185761	0.0276033	0.0255457	0.030085	0.0232319	0.0174703	0.0362909	0.0305645	0.0350805	0.0426843	0.0241296	0.0226004	0.0217147	0.020291	0.0188566	0.0227577	0.0212919	0.015598	0.0168419	0.0211718	0.020055	0.0244305	0.0220621	0.0251555	0.0375489	0.0304068	0.0301826	0.0216586	0.0286719	0.0232986	0.0267223	0.0390982	0.0295619	0.0305805	0.0178982
	nirD	0.0122185	0.0252468	1.29503e-19	1.34609e-16	0.0118548	0.00916767	0.0114506	0.0109162	0.0101342	0.0126111	0.0100885	0.00800724	0.00994625	0.0101575	0.00922695	0.0136161	0.0118091	0.0109065	0.00945202	0.0098193	0.0124741	0.0100301	0.0194731	0.0105703	0.0100327	0.0119768	0.0118749	0.0209387	0.020021	0.0152813	0.0153467	0.0129687	0.0122132	0.0162656	0.0165207	0.0138652	0.0114857	0.0112777	0.00956141	0.00741373	0.00729655	0.0069891	0.00440682	0.00415483	0.00843375	0.0131048	0.0105772	0.00907627
	nrfA	0.000351668	0.00116844	0.00223205	0.464011	0.000263116	0.000268353	9.4279e-05	0.000129473	0.0007724	0.000183088	6.14685e-05	0.000201148	0.000313268	6.36168e-05	9.47679e-05	6.18112e-05	7.0292e-05	0.000148244	0.000413849	0.0013413	0.00170933	0.00175154	0.00228515	0.00173907	0	0.00112843	0.00310002	0.000124635	0.000133346	0.000141428	9.72849e-05	2.49879e-05	3.32107e-05	5.17071e-05	0	0.000162221	3.62784e-05	0.000428385	7.74204e-05	0.000184684	7.45306e-05	1.74509e-05	0	8.87784e-06	3.03009e-05	0.000368024	8.71984e-06	0.000163893
	nrfB	3.15699e-05	2.23624e-06	0.486765	66.8246	0	0	0	0	0	0	0	0	0	0	0	0	0	0	0	0	0	0	0.000775823	0	0	0	0	0	0	0	0	0	0	0	0	0	0	0	0	0	0	1.74509e-05	0	0	0	0	0	0
	nrfC	0.0494093	0.0449666	0.156131	24.1704	0.056621	0.0395976	0.0709321	0.0549531	0.038055	0.0484599	0.0634124	0.0373362	0.0383397	0.0450973	0.0787435	0.0770521	0.0580524	0.0676521	0.0386358	0.0313813	0.0350006	0.0273638	0.0291568	0.0567099	0.0579398	0.0566123	0.0553008	0.0573689	0.0509382	0.0480218	0.0563604	0.0535658	0.0635155	0.0687556	0.0597747	0.0384847	0.0249958	0.025433	0.0356327	0.0222412	0.0283887	0.088834	0.094223	0.0586026	0.0275536	0.0498192	0.0571324	0.0350504
	nrfD	4.81707e-05	2.37278e-05	0.691838	93.2187	0	0	0	0	7.15185e-06	0	0	0	0	0	0	0	0	1.05888e-05	0	0	0	0	0.00118489	1.81153e-05	0	0	0	0	6.34981e-06	0	0	0	0	0	0	0	1.45114e-05	0	0	0	0	2.61764e-05	0	0	0	0	0	5.65147e-06
	narB	0.0428249	0.0196725	4.47659e-11	2.96106e-08	0.0397305	0.0690664	0.0347289	0.0295279	0.0403436	0.0452302	0.0257707	0.0630522	0.0876651	0.0346429	0.0307565	0.0306142	0.0316665	0.0344773	0.066445	0.040492	0.0572219	0.0716316	0.0288394	0.0356871	0.0302695	0.0769479	0.0536227	0.0348539	0.0333365	0.0509069	0.0450591	0.0376818	0.0348547	0.0384996	0.0297121	0.0240469	0.0527053	0.0374651	0.0647912	0.0583512	0.0373622	0.019196	0.0188069	0.0183239	0.0402699	0.0488911	0.0158875	0.0620306
	narC	0.073573	0.0313217	2.83509e-21	3.43802e-18	0.079534	0.0841441	0.0725005	0.0989901	0.0916438	0.0786109	0.075199	0.0712064	0.0718451	0.0813447	0.081578	0.0897323	0.0923549	0.104131	0.0837158	0.0781748	0.0532945	0.0536204	0.0404909	0.0953589	0.0697933	0.0558063	0.0862177	0.0790114	0.0692066	0.0800481	0.0825463	0.0886821	0.104398	0.079134	0.0868419	0.0209743	0.0502891	0.0491712	0.0760558	0.0451331	0.0489219	0.0707461	0.0407089	0.0527699	0.0205844	0.0574837	0.078932	0.0729323
	nasA	0.0581966	0.0497744	0.00423773	0.833344	0.0560802	0.0412452	0.0722606	0.0478726	0.0429969	0.0621988	0.0548837	0.0382723	0.0321313	0.0414075	0.0530356	0.0771228	0.053334	0.0392105	0.0328197	0.0641292	0.061129	0.05985	0.0656981	0.0406145	0.0638523	0.0587259	0.0487421	0.0549861	0.0524177	0.048934	0.046867	0.047677	0.0608172	0.0559618	0.0684773	0.0840594	0.0644958	0.0700689	0.0552588	0.0635399	0.0642678	0.066619	0.0538822	0.0669744	0.0721363	0.062772	0.0462849	0.0486309
	nasB	0.00124794	0.00112052	0.172968	26.219	0.00144714	0.000892428	0.00162846	0.00156986	0.00105132	0.000856854	0.00142914	0.000734964	0.000569577	0.000947184	0.00196428	0.00196913	0.00195939	0.00259427	0.000960721	0.00167029	0.00187213	0.00190026	0.0013189	0.00143111	0.00122106	0.00108663	0.0012746	0.00192085	0.00161285	0.00111728	0.00155656	0.00139099	0.00188471	0.00169156	0.00222778	0.00111647	0.000986773	0.00183461	0.000619363	0.000615612	0.000618604	0.00125647	0.000792662	0.000390625	0.00127264	0.00165611	0.000941743	0.000796858
	nasC	0.000186096	0.000440569	1.77262e-06	0.000586255	0.000226572	5.61668e-05	1.71416e-05	0.000194209	2.14555e-05	0.000424765	3.07342e-05	0	0	0	1.72305e-05	1.76604e-05	0.000123011	1.05888e-05	1.47803e-05	0	2.03492e-05	0	7.05293e-06	8.15188e-05	8.56886e-05	7.76166e-05	0.00073017	0.000381237	0.000698479	0.000728353	0.000510746	0.000266538	0.000174356	0.000110801	0.000392157	9.54244e-06	4.35341e-05	9.31272e-06	7.74204e-05	1.75889e-05	2.98123e-05	2.61764e-05	0	0	0	7.20046e-05	8.71984e-06	7.34692e-05
	NR	0.021658	0.013119	1.95294e-07	7.47875e-05	0.0300463	0.0126063	0.0214013	0.0365599	0.0277921	0.0167123	0.0212527	0.0173761	0.0179061	0.0174734	0.0251394	0.0350293	0.0352514	0.0352291	0.0196504	0.0266235	0.0501811	0.0267193	0.0226258	0.03489	0.0144814	0.0120604	0.0147187	0.0399273	0.0284662	0.0270056	0.035209	0.0268454	0.020325	0.0254768	0.0244973	0.0175485	0.019779	0.0297355	0.0208551	0.0183892	0.0165756	0.0277295	0.0254312	0.0183771	0.0127062	0.0176891	0.0125217	0.0134109
	nirA	0.036278	0.0274318	0.0092823	1.77732	0.0260777	0.0465373	0.0189501	0.0156581	0.0218274	0.0328388	0.0101654	0.0452274	0.0610516	0.0209299	0.0119408	0.0196207	0.0189525	0.0119972	0.0465506	0.0216885	0.0334541	0.0541492	0.0264979	0.0228343	0.0214793	0.0622366	0.0328641	0.0369654	0.0323332	0.0380723	0.0350874	0.0313099	0.0152769	0.031689	0.017622	0.0230832	0.0569136	0.0242969	0.0426973	0.0385285	0.0262348	0.0194316	0.0100593	0.0156072	0.0300989	0.0424907	0.0095831	0.0407528
	hdh	1.49616e-05	0.000266757	8.5864e-05	0.021543	0	0	0	0	0	0	0	0	0	0	0	0	0	0	0	0	0	0	0	0	0	0	0	0	0	0	0	0	0	0	0	0	0	0	0	0	0	0	0	0	0	0	0	0
	hzo	0.000182697	0.00302287	0.000133788	0.0314014	0	0	0	0	0	0	0	0	0	0	0	0	0	0	0	0	0	0	2.11588e-05	0	0	0	0	2.19945e-05	0	0	0	0	0	0	0	9.54244e-06	0	0	0	0	0	0	0	0	0	0	0	0
	hzsA	0.000111912	0.00190889	0.000107314	0.0260273	0	0	0	0	0	0	0	0	0	0	0	0	0	0	0	0	0	0	0	0	0	0	0	0	0	0	0	0	0	0	0	0	0	0	0	0	0	0	0	0	0	0	0	0
	hzsB	7.79868e-05	0.00090569	0.000212854	0.0483977	0	0	0	0	7.15185e-06	0	0	0	0	0	8.61527e-06	0	0	0	7.39016e-06	0	0.000101746	1.6524e-05	7.05293e-06	1.81153e-05	0	0	3.2025e-05	0	6.34981e-06	2.12142e-05	1.62142e-05	8.32931e-06	0	0	0	0	0	9.31272e-06	9.67754e-06	0	0	0	0	0	0	0	0	0
	hzsC	6.63252e-05	0.000719128	0.00035536	0.0783515	0	0	0	0	0	0	0	0	0	0	0	0	0	0	0	5.0615e-05	2.03492e-05	3.3048e-05	1.41059e-05	0	0	0	0	0	0	0	0	0	0	0	0	0	7.25568e-06	3.72509e-05	0	1.75889e-05	2.23592e-05	0	0	0	0.000272708	0	0	0
	nifB	8.3897e-05	6.80099e-05	0.1217	19.6775	5.11614e-05	0.000118574	0.000111421	3.23682e-05	4.29111e-05	0.0001245	6.14685e-05	2.32094e-05	0.000106796	4.24112e-05	0.000120614	3.53207e-05	0.000193303	0.000116477	1.47803e-05	0.000328997	0.00024419	0.00016524	0.000112847	0.000172095	4.28443e-05	2.98525e-05	0.00011529	5.86519e-05	6.34981e-05	9.89994e-05	4.86425e-05	9.99517e-05	4.15134e-05	0.000110801	0.000125156	2.86273e-05	5.07898e-05	0.000158316	2.90326e-05	1.75889e-05	7.45306e-05	7.85292e-05	9.43645e-05	6.21449e-05	5.05015e-05	0.00015201	4.35992e-05	3.95603e-05
	nifD	0.000514473	0.000359602	0.345562	48.3522	0.000577393	0.00058039	0.000222841	0.000226578	0.00108708	0.000468707	0.000261241	0.000440979	0.000348866	0.000120165	0.000155075	0.000344377	0.00342673	0.000571798	0.00121938	0.00167029	0.00364251	0.00287518	0.001333	0.00276258	0.000142814	0.000537346	0.000570045	9.53093e-05	0.000958821	0.000572782	0.000283748	0.000166586	5.81188e-05	0.000140348	1.66875e-05	7.63395e-05	7.98125e-05	0.000139691	0.000232261	0.0023833	0.00494138	6.98038e-05	0.000754916	0.000142045	6.06018e-05	0.000352023	6.97587e-05	0.000101727
	nifH	0.0493449	0.00318596	2.7304e-18	2.4833e-15	0.0594422	0.0866279	0.0578873	0.0511499	0.0952412	0.0579878	0.0614915	0.0472156	0.060603	0.0873176	0.0605136	0.0507029	0.0620063	0.0574551	0.0868935	0.0264969	0.0279598	0.0376417	0.00963431	0.0470907	0.0677582	0.0538122	0.0472113	0.0116277	0.0152522	0.0302938	0.0223026	0.057847	0.0459553	0.0444681	0.0154777	0.0222243	0.0454641	0.0345595	0.0809527	0.0417385	0.0637237	0.00968527	0.00838901	0.0121804	0.0346945	0.0497712	0.0129228	0.104411
	nifK	0.000415014	0.000284709	0.341742	48.7552	0.000496996	0.000368205	0.000197129	0.000178025	0.000915437	0.000468707	0.00010757	0.000309459	0.00024919	0.000106028	0.000103383	0.000203094	0.00337401	0.000561209	0.00137457	0.00139191	0.00347971	0.00269341	0.00122721	0.00274447	5.71257e-05	0.000525405	0.000416325	7.33149e-05	0.000704829	0.000403069	0.000259427	0.000158257	6.64215e-05	0.000169895	8.34376e-06	1.90849e-05	5.07898e-05	0.00010244	0.000212906	0.00116087	0.00262348	5.23528e-05	0.000481259	7.99006e-05	2.02006e-05	0.000240015	0	3.95603e-05
	nifW	0.00020934	5.44342e-05	1.67855e-06	0.000581576	5.84701e-05	0.000374445	0.000162846	6.47364e-05	0.000221707	0.000234353	6.14685e-05	0.000247567	0.000355986	0.000169645	5.16916e-05	1.76604e-05	0.000483257	9.52996e-05	0.000332557	0.000126537	0.000223841	0.00024786	0.000218641	5.43459e-05	0.00039988	0.000298525	0.00032025	6.59834e-05	0.000266692	0.000289927	0.00019457	0.000174915	0.000232475	0.000155121	0.000100125	0	5.80455e-05	8.38145e-05	0.000329037	0.000993774	0.000998711	2.61764e-05	8.49281e-05	0.000106534	0.000101003	0.00015201	0.000209276	0.00030518
	ureA	0.0255418	0.0119011	4.03225e-08	1.62992e-05	0.0237608	0.0407646	0.0274695	0.0249073	0.0377188	0.0271337	0.0231121	0.0350539	0.0363462	0.0428141	0.00741775	0.00669327	0.010825	0.01097	0.0395004	0.0164499	0.0103577	0.0171023	0.0147829	0.0139307	0.0382314	0.028945	0.0283806	0.0151615	0.0223894	0.0257186	0.0215324	0.0313349	0.0256221	0.022138	0.0179558	0.00814924	0.032295	0.0244086	0.0386618	0.0454146	0.049861	0.00234715	0.0025101	0.000727983	0.0341289	0.0320501	0.0159137	0.0455226
	ureB	0.0223813	0.00770838	2.70252e-10	1.63863e-07	0.0202599	0.0392044	0.0257553	0.0236693	0.0351084	0.0247316	0.0214448	0.0320058	0.0314478	0.0381701	0.00578946	0.00554535	0.010658	0.0106312	0.0366478	0.0151592	0.00820072	0.0145907	0.00682019	0.0124633	0.0323831	0.0233148	0.0252101	0.0124929	0.0151887	0.019609	0.017868	0.029719	0.0245925	0.0179424	0.016237	0.00729997	0.0286527	0.0211399	0.0342101	0.0403666	0.0445693	0.00138735	0.000981391	0.000417259	0.0294626	0.0283618	0.012853	0.041674
	ureC	0.136832	0.0740512	5.72014e-07	0.000208099	0.123591	0.22966	0.146424	0.136351	0.203792	0.140173	0.118749	0.183169	0.183902	0.217541	0.042568	0.0372634	0.0630519	0.0671756	0.213613	0.098598	0.0564894	0.0934928	0.0952851	0.0798522	0.19005	0.147955	0.149903	0.0933885	0.136857	0.14449	0.127832	0.176665	0.142275	0.120263	0.0946767	0.0458705	0.176473	0.133498	0.194548	0.232745	0.25163	0.0133849	0.0102197	0.00512251	0.176048	0.167427	0.0925785	0.251214
	gdh_K00260	0.00468748	0.0030156	1.53022e-05	0.00397639	0.00648288	0.00308917	0.00377116	0.00835909	0.00511357	0.00872966	0.00324246	0.00287023	0.00378057	0.00303947	0.00390272	0.00676392	0.00600996	0.00452144	0.00354728	0.00523865	0.00734606	0.0049572	0.00494411	0.00578783	0.00292055	0.0041495	0.00469487	0.00281529	0.00328285	0.00380441	0.00475075	0.004831	0.00614399	0.00415873	0.00503129	0.00947564	0.00382374	0.00444217	0.00454845	0.00424772	0.00495629	0.000881273	0.000481259	0.000648082	0.00450473	0.00324821	0.0158701	0.00247535
	gdh_K00261	0.129444	0.11634	0.0760339	12.8656	0.175878	0.0923008	0.123214	0.174157	0.109802	0.156482	0.126971	0.115908	0.109281	0.109209	0.212711	0.185328	0.180826	0.198202	0.0968038	0.164904	0.191852	0.143511	0.132644	0.188906	0.119036	0.129488	0.122214	0.13616	0.128952	0.124619	0.129608	0.114578	0.123959	0.120411	0.153867	0.201975	0.101093	0.120628	0.0964367	0.0869948	0.0922093	0.190748	0.227994	0.167738	0.117921	0.126648	0.20094	0.0758541
	gdh_K00262	0.0846874	0.0570544	5.07825e-06	0.00153956	0.0784888	0.04728	0.0822541	0.0929292	0.0553982	0.0661609	0.0847804	0.050434	0.0487202	0.0555021	0.121587	0.115561	0.106255	0.113004	0.0528914	0.136002	0.133511	0.100681	0.0885214	0.118818	0.056276	0.0634486	0.0887349	0.0978607	0.0800267	0.0914967	0.113564	0.0887071	0.117616	0.114945	0.116028	0.130321	0.0885266	0.147756	0.0461135	0.0574102	0.0468649	0.134948	0.110359	0.112447	0.105397	0.0367224	0.116506	0.0361355
	gdh_K15371	0.0918904	0.0816211	0.141899	22.4447	0.0770125	0.0681179	0.0820056	0.0679894	0.0783485	0.0823898	0.110213	0.106485	0.0929266	0.0925413	0.0928554	0.0862267	0.0872323	0.087125	0.0779219	0.104722	0.0905132	0.105935	0.110851	0.0757944	0.0980777	0.0837244	0.075009	0.0710861	0.071302	0.0706361	0.0601059	0.0673924	0.0732546	0.0744139	0.0831539	0.088926	0.0878446	0.106593	0.0937948	0.109728	0.0998636	0.15746	0.220719	0.261737	0.118083	0.114215	0.09577	0.0713612
[truncated: 84 more columns]
